# Supplementary material for: Study on the Function of Leptin Nutrient Acquisition and Energy Metabolism of Zebrafish (Danio rerio)
Source: Int J Mol Sci. 2024 Oct 30;25(21):11647. doi: 10.3390/ijms252111647 (PMC11546987; doi:10.3390/ijms252111647)
Supplement: Supplementary file 1 [file ijms-25-11647-s001.zip]

Archive with 1 entries (1 files):
- ijms-3273869-supplementary.pdf
